# Supplementary material for: Does sit-to-stand transition velocity vary across the day? Association with physical functioning and fatigability in community-dwelling older adults
Source: Innov Aging. 2026 Apr 16;10(6):igag040. doi: 10.1093/geroni/igag040 (PMC13186197; doi:10.1093/geroni/igag040)
Supplement: igag040_Supplementary_Data [file igag040_supplementary_data.zip]

Archive with 1 entries (1 files):
- Innage_suppl_Löppönen_et al.pdf
